# Supplementary material for: Patterns of Equine Small Strongyle Species Infection after Ivermectin Intervention in Thailand: Egg Reappearance Period and Nemabiome Metabarcoding Approach
Source: Animals (Basel). 2024 Feb 8;14(4):574. doi: 10.3390/ani14040574 (PMC10886017; doi:10.3390/ani14040574)
Supplement: Supplementary file 1 [file animals-14-00574-s001.zip]

Archive with 2 entries (2 files):
- animals-2821716-supplementary.xlsx
- animals-2821716-supplemetary text.pdf
