# Supplementary material for: Patterns of Equine Small Strongyle Species Infection after Ivermectin Intervention in Thailand: Egg Reappearance Period and Nemabiome Metabarcoding Approach
Source: Animals (Basel). 2024 Feb 8;14(4):574. doi: 10.3390/ani14040574 (PMC10886017; doi:10.3390/ani14040574)
Supplement: Supplementary file 1 [file animals-14-00574-s001.zip › animals-2821716-supplementary.xlsx]

## Sheet: Table S1
Table S1: Raw data for 22 mixed-breed horses enrolled in the study
Unique Horse ID	Sex	Age in years	EPG initial exam (-1 week)	Group	Body weight (Kg) on 0 day	Body weight (Kg) at 9 weeks
6301	M	2	800	Control	278	274
6334	F	2	1000	Treatment	269	264
6139	F	4	500	Control	323	323
6336	F	2	350	Treatment	222	234
6231	F	3	900	Control	303	293
6335	F	2	950	Treatment	243	230
6404	M	2	1000	Control	210	206
6410	M	2	950	Treatment	193	NA
6434	F	2	700	Control	198	194
6407	M	2	650	Treatment	179	191
6342	M	2	450	Control	195	191
6403	M	3	700	Treatment	172	NA
6351	F	2	1650	Control	318	NA
6308	M	2	650	Treatment	204	NA
6306	M	2	3000	Control	255	NA
6340	F	2	1400	Treatment	269	264
6332	F	3	1450	Control	255	247
6331	F	2	500	Treatment	328	339
6309	F	3	1050	Control	234	234
6339	F	2	2800	Treatment	187	191
6338	M	4	1700	Control	260	260
6333	M	2	2300	Treatment	339	328
Abbreviations: M, Male; F,Female; NA, Not Available

## Sheet: Table S2
Table S2: Strongyle fecal egg counts (FECs) data collected from individual horses over the course of the study, along with the percentage of fecal egg count reductions (FECRs) for ivermectin-treated group.
Group	Treatment																			Control
Evalution time	(0 day )	(2 weeks )		(3 weeks )		(4 weeks )		(5 weeks )		(6 weeks )		(7 weeks )		(8 weeks )		(9 weeks )				(0 day )	(2 weeks)	(3 weeks)	(4 weeks)	(5 weeks)	(6 weeks)	(7 weeks)	(8 weeks)	(9 weeks)
	FEC	FEC	FECR	FEC	FECR	FEC	FECR	FEC	FECR	FEC	FECR	FEC	FECR	FEC	FECR	FEC	FECR			FEC	FEC	FEC	FEC	FEC	FEC	FEC	FEC	FEC
Unique Horse ID																			Unique Horse ID
6334	800	0	1	0	0	100	0.875	400	0.5	450	0.4375	200	0.75	800	0	2000	-1.5		6301	500	1250	700	550	800	500	450	450	850
6336	250	0	1	0	0	50	0.8	100	0.6	100	0.6	350	-0.4	200	0.2	100	0.6		6139	300	350	450	550	400	750	1000	550	550
6335	650	0	1	0	0	0	1	200	0.692308	350	0.461538	550	0.153846	450	0.307692	1100	-0.692308		6231	700	550	800	400	900	1950	2100	1000	950
6410	900	0	1	0	0	50	0.944444	50	0.944444	300	0.666667	300	0.666667	300	0.666667	950	-0.0555556		6404	900	1250	900	650	700	400	1400	2200	3000
6407	650	0	1	0	0	0	1	0	1	0	1	0	1	100	0.846154	350	0.461538		6434	400	500	450	450	500	550	500	750	750
6403	1050	0	1	0	0	100	0.904762	150	0.857143	100	0.904762	100	0.904762	150	0.857143	100	0.904762		6342	650	550	500	600	350	400	450	500	700
6308	500	50	0.9	0	0	0	1	350	0.3	850	-0.7	950	-0.9	1200	-1.4	2150	-3.3		6351	1300	950	600	700	400	2250	1650	900	1150
6340	1200	0	1	0	0	0	1	50	0.958333	300	0.75	350	0.708333	900	0.25	2000	-0.666667		6306	3700	2700	3300	1400	2200	1200	1250	2400	1200
6331	350	0	1	0	0	0	1	0	1	50	0.857143	500	-0.428571	950	-1.71429	800	-1.28571		6332	1150	3500	2450	1550	800	1950	1550	1600	750
6339	2400	0	1	0	0	0	1	0	1	400	0.833333	550	0.770833	900	0.625	950	0.604167		6309	1800	550	950	400	2000	900	1300	2000	1400
6333	2050	0	1	0	0	0	1	0	1	150	0.926829	250	0.878049	600	0.707317	1850	0.097561		6338	1800	1250	650	600	1100	1050	900	2000	2650

## Sheet: Table S3
Table S3: An overview of the ITS-2 rDNA metabarcoding dataset, including the initial number of reads/amplicons sequenced and the quantity remaining after bioinformatic processing
Sample ID	Raw pairs	Quality filtered pairs	Denoised forward reads	Denoised reverse reads	Merged pairs	Non-chimeric	Retained amplicons assigned ≥ 50%	% Retained amplicons assigned ≥ 50%	n Species ≥ 50%
C0-L001	156930	154672	153554	153564	145659	70046	67717	0.96675	16
C4-L001	359401	354775	351185	352918	330114	116013	113530	0.978597	15
C6-L001	275694	271720	269180	269357	253494	96508	94245	0.976551	15
C9-L001	358585	353695	351130	351291	335515	102494	98912	0.965052	15
T0-L001	163623	161196	159906	159794	152297	68236	65973	0.966836	15
T4-L001	187164	184610	183406	183527	175888	62488	59239	0.948006	9
T6-L001	158501	156303	155765	155440	147890	68962	66906	0.970186	11
T9-L001	156915	154553	153326	153843	145201	56345	54117	0.960458	12

## Sheet: Table S4
Table S4: Strongyle species composition detected using the ITS2-metabarcoding approach in the horse study groups at various time points (0 day, 4 weeks, 6 weeks, 9 weeks post-treatment)
Group	Control				Treatment
Evaluation Time	0 day	4 week	6 week	9 week	0 day	4 week	6 week	9 week
Strongyle species
Coronocyclus coronatus	0.0165542	0.172862	0.106743	0.10659	0.0431389	0.00259964	0.0429857	0.0131382
Coronocyclus labiatus	0.0107506	0.00764556	0.00867951	0.0128397	0.00724539	0.0114958	0.00795145	0.0125838
Coronocyclus labratus	0.00126999	0.000995332	0.00216457	0.00078858	0	0	0	0.000665225
Cyathostomum pateratum	0.0463842	0.0186999	0.0103029	0.0276205	0.0836554	0	0.017831	0.0177209
Cyathostomum spp	0.0102338	0.00739012	0.0129662	0.0291775	0.0140057	0.061159	0.0357517	0.0394331
Cylicocyclus ashworthi	0.0220476	0.0123932	0.0108759	0.00812844	0.028451	0.00337615	0.00176367	0.00851858
Cylicocyclus brevicapsulatus	0.00158011	0	0	0	0.00171282	0	0	0
Cylicocyclus insigne	0.0808069	0.0992777	0.123709	0.165086	0.0950844	0	0.0115685	0.0188481
Cylicocyclus leptostomus	0.0286191	0.0120761	0.012372	0.00470115	0.0198718	0.0207633	0.0143186	0.0189404
Cylicocyclus nassatus	0.415863	0.111001	0.125577	0.076927	0.455974	0.145546	0.544301	0.40224
Cylicocyclus spp	0.00717693	0.00281864	0.00158099	0.00352839	0.00448668	0.00415267	0.0028697	0.00345548
Cylicostephanus calicatus	0.0320304	0.0683167	0.0548995	0.0135676	0.0140209	0.0203244	0.0435985	0.117616
Cylicostephanus goldi	0.0139551	0.0469039	0.0420606	0.0344245	0.0367878	0.0452573	0.0294443	0.0374559
Cylicostephanus longibursatus	0.124592	0.149467	0.176996	0.190523	0.0424264	0.461267	0.0463636	0.0868119
Cylicostephanus minutus	0.0929604	0.156214	0.0926415	0.166684	0.0551438	0.00970644	0.0397722	0.0602029
Cylicostephanus spp	0.0612402	0.0439708	0.0583798	0.127052	0.066891	0.214352	0.16148	0.16237
Poteriostomum imparidentatum	0.0291655	0.0132828	0.0284471	0.0146191	0.00233429	0	0	0
Triodontophorus nipponicus	0.00193452	0.0267154	0.0791342	0.012314	0.00228882	0	0	0
Triodontophorus serratus	0.00283533	0.0499692	0.0524696	0.00542907	0.0264805	0	0	0
